# Supplementary material for: Interim Positron Emission Tomography–Guided Dose-Adapted Residual Site Radiation Therapy Improves Survival in Diffuse Large B-Cell Lymphoma Patients With Partial Metabolic Response After R-CHOP: A Retrospective Cohort Analysis
Source: Adv Radiat Oncol. 2026 May 23;11(10):102078. doi: 10.1016/j.adro.2026.102078 (PMC13333299; doi:10.1016/j.adro.2026.102078)
Supplement: Supplementary table1 [file mmc1.xlsx]

## Sheet: Sheet1
Table S1 Univariable Cox regression analysis for OS
Variables	Univariable
	HR (95%CI)	p
Radiotherapy	0.00 (0.00 ~ Inf)	0.999
Male	1.72 (0.32 ~ 9.41)	0.530
≤60 years	0.67 (0.08 ~ 5.75)	0.715
non-GCB	0.34 (0.06 ~ 1.87)	0.215
MYC+	3.70 (0.43 ~ 31.79)	0.232
BCL2+	0.90 (0.10 ~ 7.73)	0.920
BCL6+	0.45 (0.09 ~ 2.26)	0.334
Ki67≥80%	1.03 (0.21 ~ 5.09)	0.976
B symptoms	2.14 (0.39 ~ 11.67)	0.381
Ann Arbor stage Ⅲ‒Ⅳ	1.19 (0.14 ~ 10.30)	0.872
IPI 3‒5 scores	1.60 (0.19 ~ 13.86)	0.667
LDH ≤211 U/L	0.87 (0.16 ~ 4.77)	0.869
Bulk (>10cm)	1.37 (0.16 ~ 11.71)	0.775
5PS 5	1.27 (0.26 ~ 6.32)	0.768
OS: Overall survival; IPI: International Prognostic Index; LDH: lactate dehydrogenase; 5PS: five-point Deauville scale
